# Supplementary material for: Uncovering New Diversity of Photosynthetic Microorganisms from the Mediterranean Region
Source: Microorganisms. 2022 Aug 4;10(8):1571. doi: 10.3390/microorganisms10081571 (PMC9416340; doi:10.3390/microorganisms10081571)
Supplement: Supplementary file 1 [file microorganisms-10-01571-s001.zip]

Archive with 1 entries (1 files):
- microorganisms-1758720-supplementary.pdf
